# Supplementary material for: Integrative transcriptomic analysis reveals microglial metabolic-inflammatory crosstalk of HK2–HSPA5–TNF axis after intracerebral hemorrhage
Source: Front Bioinform. 2026 Jan 12;5:1740715. doi: 10.3389/fbinf.2025.1740715 (PMC12833071; doi:10.3389/fbinf.2025.1740715)
Supplement: Supplementary file 1 [file DataSheet1.zip]

Archive with 12 entries (11 files):
- Glycolysis/
- Glycolysis/GLYCOLYTIC_PROCESS_THROUGH_FRUCTOSE_6_PHOSPHATE.Hs.tsv
- Glycolysis/GLYCOLYTIC_PROCESS_THROUGH_GLUCOSE_6_PHOSPHATE.Hs.tsv
- Glycolysis/HALLMARK_GLYCOLYSIS.v2024.1.Hs.tsv
- Glycolysis/KEGG_GLYCOLYSIS_GLUCONEOGENESIS.v2024.1.Hs.tsv
- Glycolysis/KEGG_MEDICUS_REFERENCE_GLYCOLYSIS.v2024.1.Hs.tsv
- Glycolysis/MOOTHA_GLYCOLYSIS.v2024.1.Hs.tsv
- Glycolysis/REACTOME_REGULATION_OF_GLYCOLYSIS.Hs.tsv
- Glycolysis/WP_AEROBIC_GLYCOLYSIS.v2024.1.Hs.tsv
- Glycolysis/WP_AEROBIC_GLYCOLYSIS_AUGMENTED.v2024.1.Hs.tsv
- Glycolysis/WP_GLYCOLYSIS_AND_GLUCONEOGENESIS.v2024.1.Hs.tsv
- Glycolysis/WP_GLYCOLYSIS_IN_SENESCENCE.v2024.1.Hs.tsv
