# Supplementary material for: Integrative transcriptomic analysis reveals microglial metabolic-inflammatory crosstalk of HK2–HSPA5–TNF axis after intracerebral hemorrhage
Source: Front Bioinform. 2026 Jan 12;5:1740715. doi: 10.3389/fbinf.2025.1740715 (PMC12833071; doi:10.3389/fbinf.2025.1740715)
Supplement: Supplementary file 1 [file DataSheet1.zip › Glycolysis/GLYCOLYTIC_PROCESS_THROUGH_GLUCOSE_6_PHOSPHATE.Hs.tsv]

STANDARD_NAME	GOBP_GLYCOLYTIC_PROCESS_THROUGH_GLUCOSE_6_PHOSPHATE
SYSTEMATIC_NAME	M46832
COLLECTION	C5:GO:BP
MSIGDB_URL	https://www.gsea-msigdb.org/gsea/msigdb/human/geneset/GOBP_GLYCOLYTIC_PROCESS_THROUGH_GLUCOSE_6_PHOSPHATE
NAMESPACE	Human_NCBI_Gene_ID
DESCRIPTION_BRIEF	The chemical reactions and pathways resulting in the breakdown of a carbohydrate into pyruvate, occurring through a glucose-6-phosphate intermediate, with the concomitant production of a small amount of ATP. [GOC:dph, ISBN:0201090910, ISBN:0879010479]
DESCRIPTION_FULL
PMID
GEOID
AUTHORS
CONTRIBUTOR	Gene Ontology
CONTRIBUTOR_ORG	Gene Ontology Consortium
EXACT_SOURCE	GO:0061620
FILTERED_BY_SIMILARITY	GO:0006735,GO:0061621,GO:0061718
EXTERNAL_NAMES_FOR_SIMILAR_TERMS	NADH regeneration|canonical glycolysis|glucose catabolic process to pyruvate
EXTERNAL_DETAILS_URL	http://amigo.geneontology.org/amigo/term/GO:0061620
SOURCE_MEMBERS	2023,2026,2027,221937,2584,2645,3098,3099,3101,3607,5211,5213,5214,5223,5224,5230,5232,5315,7167,83440
GENE_SYMBOLS	ENO1,ENO2,ENO3,FOXK1,GALK1,GCK,HK1,HK2,HK3,FOXK2,PFKL,PFKM,PFKP,PGAM1,PGAM2,PGK1,PGK2,PKM,TPI1,ADPGK
FOUNDER_NAMES
