# Supplementary material for: Integrative transcriptomic analysis reveals microglial metabolic-inflammatory crosstalk of HK2–HSPA5–TNF axis after intracerebral hemorrhage
Source: Front Bioinform. 2026 Jan 12;5:1740715. doi: 10.3389/fbinf.2025.1740715 (PMC12833071; doi:10.3389/fbinf.2025.1740715)
Supplement: Supplementary file 1 [file DataSheet1.zip › Glycolysis/HALLMARK_GLYCOLYSIS.v2024.1.Hs.tsv]

STANDARD_NAME	HALLMARK_GLYCOLYSIS
SYSTEMATIC_NAME	M5937
COLLECTION	H
MSIGDB_URL	https://www.gsea-msigdb.org/gsea/msigdb/human/geneset/HALLMARK_GLYCOLYSIS
NAMESPACE	HUMAN_GENE_SYMBOL
DESCRIPTION_BRIEF	Genes encoding proteins involved in glycolysis and gluconeogenesis.
DESCRIPTION_FULL
PMID	26771021
GEOID
AUTHORS	Liberzon A,Birger C,Thorvaldsdóttir H,Ghandi M,Mesirov JP,Tamayo P
CONTRIBUTOR	Arthur Liberzon
CONTRIBUTOR_ORG	MSigDB Team
EXACT_SOURCE
FILTERED_BY_SIMILARITY
EXTERNAL_NAMES_FOR_SIMILAR_TERMS
EXTERNAL_DETAILS_URL
SOURCE_MEMBERS	ABCB6,ADORA2B,AGL,AGRN,AK3,AK4,AKR1A1,ALDH7A1,ALDH9A1,ALDOA,ALDOB,ALG1,ANG,ANGPTL4,ANKZF1,ARPP19,ARTN,AURKA,B3GALT6,B3GAT1,B3GAT3,B3GNT3,B4GALT1,B4GALT2,B4GALT4,B4GALT7,BIK,BPNT1,CACNA1H,CAPN5,CASP6,CD44,CDK1,CENPA,CHPF,CHPF2,CHST1,CHST12,CHST2,CHST4,CHST6,CITED2,CLDN3,CLDN9,CLN6,COG2,COL5A1,COPB2,CTH,CXCR4,CYB5A,DCN,DDIT4,DEPDC1,DLD,DPYSL4,DSC2,ECD,EFNA3,EGFR,EGLN3,ELF3,ENO1,ENO2,ERO1L,EXT1,EXT2…
GENE_SYMBOLS	ABCB6,ADORA2B,AGL,AGRN,AK3,AK4,AKR1A1,ALDH7A1,ALDH9A1,ALDOA,ALDOB,ALG1,ANG,ANGPTL4,ANKZF1,ARPP19,ARTN,AURKA,B3GALT6,B3GAT1,B3GAT3,B3GNT3,B4GALT1,B4GALT2,B4GALT4,B4GALT7,BIK,BPNT1,CACNA1H,CAPN5,CASP6,CD44,CDK1,CENPA,CHPF,CHPF2,CHST1,CHST12,CHST2,CHST4,CHST6,CITED2,CLDN3,CLDN9,CLN6,COG2,COL5A1,COPB2,CTH,CXCR4,CYB5A,DCN,DDIT4,DEPDC1,DLD,DPYSL4,DSC2,ECD,EFNA3,EGFR,EGLN3,ELF3,ENO1,ENO2,ERO1A,EXT1,EXT2…
FOUNDER_NAMES	MOOTHA_GLYCOGEN_METABOLISM;M10376|HARRIS_HYPOXIA;M10508|GRAESSMANN_APOPTOSIS_BY_SERUM_DEPRIVATION_DN;M1098|GRAESSMANN_RESPONSE_TO_MC_AND_SERUM_DEPRIVATION_DN;M1102|MENSE_HYPOXIA_UP;M11033|MOTAMED_RESPONSE_TO_ANDROGEN_UP;M1148|KEGG_GLYCOLYSIS_GLUCONEOGENESIS;M11521|SEMENZA_HIF1_TARGETS;M12299|GOBP_SULFUR_COMPOUND_BIOSYNTHETIC_PROCESS;M12583|chr1p11;M12793|GROSS_ELK3_TARGETS_DN;M1299|GROSS_HYPOXIA_…
