# Supplementary material for: Integrative transcriptomic analysis reveals microglial metabolic-inflammatory crosstalk of HK2–HSPA5–TNF axis after intracerebral hemorrhage
Source: Front Bioinform. 2026 Jan 12;5:1740715. doi: 10.3389/fbinf.2025.1740715 (PMC12833071; doi:10.3389/fbinf.2025.1740715)
Supplement: Supplementary file 1 [file DataSheet1.zip › Glycolysis/KEGG_GLYCOLYSIS_GLUCONEOGENESIS.v2024.1.Hs.tsv]

STANDARD_NAME	KEGG_GLYCOLYSIS_GLUCONEOGENESIS
SYSTEMATIC_NAME	M11521
COLLECTION	C2:CP:KEGG_LEGACY
MSIGDB_URL	https://www.gsea-msigdb.org/gsea/msigdb/human/geneset/KEGG_GLYCOLYSIS_GLUCONEOGENESIS
NAMESPACE	Human_NCBI_Gene_ID
DESCRIPTION_BRIEF	Glycolysis / Gluconeogenesis
DESCRIPTION_FULL	Glycolysis is the process of converting glucose into pyruvate and generating small amounts of ATP (energy) and NADH (reducing power). It is a central pathway that produces important precursor metabolites: six-carbon compounds of glucose-6P and fructose-6P and three-carbon compounds of glycerone-P, glyceraldehyde-3P, glycerate-3P, phosphoenolpyruvate, and pyruvate. Acetyl-CoA, another important pr…
PMID
GEOID
AUTHORS
CONTRIBUTOR	KEGG
CONTRIBUTOR_ORG	Kyoto Encyclopedia of Genes and Genomes
EXACT_SOURCE	hsa00010
FILTERED_BY_SIMILARITY
EXTERNAL_NAMES_FOR_SIMILAR_TERMS
EXTERNAL_DETAILS_URL	http://www.genome.jp/pathway/hsa00010
SOURCE_MEMBERS	10327,124,125,126,127,128,130,130589,131,160287,1737,1738,2023,2026,2027,217,218,219,220,2203,221,222,223,224,226,229,230,2538,2597,2645,2821,3098,3099,3101,3939,3945,3948,441531,501,5105,5106,5160,5161,5162,5211,5213,5214,5223,5224,5230,5232,5236,5313,5315,55276,55902,57818,669,7167,84532,8789,92483
GENE_SYMBOLS	AKR1A1,ADH1A,ADH1B,ADH1C,ADH4,ADH5,ADH6,GALM,ADH7,LDHAL6A,DLAT,DLD,ENO1,ENO2,ENO3,ALDH2,ALDH3A1,ALDH1B1,ALDH1A3,FBP1,ALDH3B1,ALDH3B2,ALDH9A1,ALDH3A2,ALDOA,ALDOB,ALDOC,G6PC1,GAPDH,GCK,GPI,HK1,HK2,HK3,LDHA,LDHB,LDHC,PGAM4,ALDH7A1,PCK1,PCK2,PDHA1,PDHA2,PDHB,PFKL,PFKM,PFKP,PGAM1,PGAM2,PGK1,PGK2,PGM1,PKLR,PKM,PGM2,ACSS2,G6PC2,BPGM,TPI1,ACSS1,FBP2,LDHAL6B
FOUNDER_NAMES
