# Supplementary material for: Integrative transcriptomic analysis reveals microglial metabolic-inflammatory crosstalk of HK2–HSPA5–TNF axis after intracerebral hemorrhage
Source: Front Bioinform. 2026 Jan 12;5:1740715. doi: 10.3389/fbinf.2025.1740715 (PMC12833071; doi:10.3389/fbinf.2025.1740715)
Supplement: Supplementary file 1 [file DataSheet1.zip › Glycolysis/KEGG_MEDICUS_REFERENCE_GLYCOLYSIS.v2024.1.Hs.tsv]

STANDARD_NAME	KEGG_MEDICUS_REFERENCE_GLYCOLYSIS
SYSTEMATIC_NAME	M47623
COLLECTION	C2:CP:KEGG_MEDICUS
MSIGDB_URL	https://www.gsea-msigdb.org/gsea/msigdb/human/geneset/KEGG_MEDICUS_REFERENCE_GLYCOLYSIS
NAMESPACE	Human_NCBI_Gene_ID
DESCRIPTION_BRIEF	Pathway Definition from KEGG: Glc-6P -- GPI >> PFK >> ALDO >> GAPDH >> PGK1/2 >> (PGAM,BPGM) >> ENO1/2/3/4 >> (PKLR,PKM) >> (LDH,LDHAL6) -> Lactate
DESCRIPTION_FULL	Glycolysis. Pathway ID: N00731. Pathway type: Reference. Pathway class: nt06017 Glycogen metabolism.
PMID
GEOID
AUTHORS
CONTRIBUTOR	KEGG
CONTRIBUTOR_ORG	Kyoto Encyclopedia of Genes and Genomes
EXACT_SOURCE	N00731
FILTERED_BY_SIMILARITY
EXTERNAL_NAMES_FOR_SIMILAR_TERMS
EXTERNAL_DETAILS_URL	https://www.kegg.jp/entry/N00731
SOURCE_MEMBERS	160287,2023,2026,2027,226,229,230,2597,2821,387712,3939,3945,3948,441531,5211,5213,5214,5223,5224,5230,5232,5313,5315,669,92483
GENE_SYMBOLS	LDHAL6A,ENO1,ENO2,ENO3,ALDOA,ALDOB,ALDOC,GAPDH,GPI,ENO4,LDHA,LDHB,LDHC,PGAM4,PFKL,PFKM,PFKP,PGAM1,PGAM2,PGK1,PGK2,PKLR,PKM,BPGM,LDHAL6B
FOUNDER_NAMES
