# Supplementary material for: Integrative transcriptomic analysis reveals microglial metabolic-inflammatory crosstalk of HK2–HSPA5–TNF axis after intracerebral hemorrhage
Source: Front Bioinform. 2026 Jan 12;5:1740715. doi: 10.3389/fbinf.2025.1740715 (PMC12833071; doi:10.3389/fbinf.2025.1740715)
Supplement: Supplementary file 1 [file DataSheet1.zip › Glycolysis/MOOTHA_GLYCOLYSIS.v2024.1.Hs.tsv]

STANDARD_NAME	MOOTHA_GLYCOLYSIS
SYSTEMATIC_NAME	M16111
COLLECTION	C2:CGP
MSIGDB_URL	https://www.gsea-msigdb.org/gsea/msigdb/human/geneset/MOOTHA_GLYCOLYSIS
NAMESPACE	AFFY_HG_U133
DESCRIPTION_BRIEF	Genes involved in glycolysis; based on literature and sequence annotation resources and converted to Affymetrix HG-U133A probe sets.
DESCRIPTION_FULL	DNA microarrays can be used to identify gene expression changes characteristic of human disease. This is challenging, however, when relevant differences are subtle at the level of individual genes. We introduce an analytical strategy, Gene Set Enrichment Analysis, designed to detect modest but coordinate changes in the expression of groups of functionally related genes. Using this approach, we id…
PMID	12808457
GEOID
AUTHORS	Mootha VK,Lindgren CM,Eriksson KF,Subramanian A,Sihag S,Lehar J,Puigserver P,Carlsson E,Ridderstråle M,Laurila E,Houstis N,Daly MJ,Patterson N,Mesirov JP,Golub TR,Tamayo P,Spiegelman B,Lander ES,Hirschhorn JN,Altshuler D,Groop LC
CONTRIBUTOR	Vamsi Mootha
CONTRIBUTOR_ORG	Broad Institute
EXACT_SOURCE	Suppl. file: all_pathways/GLYCOL_HG-U133A_probes
FILTERED_BY_SIMILARITY
EXTERNAL_NAMES_FOR_SIMILAR_TERMS
EXTERNAL_DETAILS_URL
SOURCE_MEMBERS	200697_at,200737_at,200738_s_at,200822_x_at,200966_x_at,201231_s_at,201251_at,201313_at,201968_s_at,202022_at,203547_at,204483_at,204705_x_at,205736_at,206844_at,207116_s_at,207537_at,207931_s_at,208308_s_at,209696_at,209992_at,210050_at,210848_at,210976_s_at,211357_s_at,211725_s_at,214687_x_at,216554_s_at,216600_x_at,217238_s_at,217294_s_at
GENE_SYMBOLS	HK1,PGK1,PGK1,TPI1,ALDOA,ENO1,PKM,ENO2,PGM1,ALDOC,CD4,ENO3,ALDOB,PGAM2,FBP2,GAPDHS,PFKFB1,PFKFB2,GPI,FBP1,PFKFB2,TPI1,,PFKM,ALDOB,BID,ALDOA,,,ALDOB,ENO1
FOUNDER_NAMES
