# Supplementary material for: Integrative transcriptomic analysis reveals microglial metabolic-inflammatory crosstalk of HK2–HSPA5–TNF axis after intracerebral hemorrhage
Source: Front Bioinform. 2026 Jan 12;5:1740715. doi: 10.3389/fbinf.2025.1740715 (PMC12833071; doi:10.3389/fbinf.2025.1740715)
Supplement: Supplementary file 1 [file DataSheet1.zip › Glycolysis/REACTOME_REGULATION_OF_GLYCOLYSIS.Hs.tsv]

STANDARD_NAME	REACTOME_REGULATION_OF_GLYCOLYSIS_BY_FRUCTOSE_2_6_BISPHOSPHATE_METABOLISM
SYSTEMATIC_NAME	M27950
COLLECTION	C2:CP:REACTOME
MSIGDB_URL	https://www.gsea-msigdb.org/gsea/msigdb/human/geneset/REACTOME_REGULATION_OF_GLYCOLYSIS_BY_FRUCTOSE_2_6_BISPHOSPHATE_METABOLISM
NAMESPACE	Human_Ensembl_Gene_ID
DESCRIPTION_BRIEF	Regulation of glycolysis by fructose 2,6-bisphosphate metabolism
DESCRIPTION_FULL
PMID
GEOID
AUTHORS
CONTRIBUTOR	Reactome
CONTRIBUTOR_ORG	Reactome
EXACT_SOURCE	R-HSA-9634600
FILTERED_BY_SIMILARITY
EXTERNAL_NAMES_FOR_SIMILAR_TERMS
EXTERNAL_DETAILS_URL	https://www.reactome.org/content/detail/R-HSA-9634600
SOURCE_MEMBERS	ENSG00000072062,ENSG00000104695,ENSG00000105568,ENSG00000112640,ENSG00000113575,ENSG00000114268,ENSG00000123836,ENSG00000137713,ENSG00000142875,ENSG00000158571,ENSG00000165059,ENSG00000170525,ENSG00000288516
GENE_SYMBOLS	PRKACA,PPP2CB,PPP2R1A,PPP2R5D,PPP2CA,PFKFB4,PFKFB2,PPP2R1B,PRKACB,PFKFB1,PRKACG,PFKFB3,PRKACA
FOUNDER_NAMES
