# Supplementary material for: Integrative transcriptomic analysis reveals microglial metabolic-inflammatory crosstalk of HK2–HSPA5–TNF axis after intracerebral hemorrhage
Source: Front Bioinform. 2026 Jan 12;5:1740715. doi: 10.3389/fbinf.2025.1740715 (PMC12833071; doi:10.3389/fbinf.2025.1740715)
Supplement: Supplementary file 1 [file DataSheet1.zip › Glycolysis/WP_AEROBIC_GLYCOLYSIS_AUGMENTED.v2024.1.Hs.tsv]

STANDARD_NAME	WP_AEROBIC_GLYCOLYSIS_AUGMENTED
SYSTEMATIC_NAME	M48331
COLLECTION	C2:CP:WIKIPATHWAYS
MSIGDB_URL	https://www.gsea-msigdb.org/gsea/msigdb/human/geneset/WP_AEROBIC_GLYCOLYSIS_AUGMENTED
NAMESPACE	Human_NCBI_Gene_ID
DESCRIPTION_BRIEF	Aerobic glycolysis - augmented
DESCRIPTION_FULL
PMID
GEOID
AUTHORS
CONTRIBUTOR	WikiPathways
CONTRIBUTOR_ORG	WikiPathways
EXACT_SOURCE	WP4628
FILTERED_BY_SIMILARITY
EXTERNAL_NAMES_FOR_SIMILAR_TERMS
EXTERNAL_DETAILS_URL	https://www.wikipathways.org/instance/WP4628
SOURCE_MEMBERS	2023,226,2597,2821,2875,3098,3939,5213,5224,5230,5315,6513,7167
GENE_SYMBOLS	ENO1,ALDOA,GAPDH,GPI,GPT,HK1,LDHA,PFKM,PGAM2,PGK1,PKM,SLC2A1,TPI1
FOUNDER_NAMES
