# Supplementary material for: Integrative transcriptomic analysis reveals microglial metabolic-inflammatory crosstalk of HK2–HSPA5–TNF axis after intracerebral hemorrhage
Source: Front Bioinform. 2026 Jan 12;5:1740715. doi: 10.3389/fbinf.2025.1740715 (PMC12833071; doi:10.3389/fbinf.2025.1740715)
Supplement: Supplementary file 1 [file DataSheet1.zip › Glycolysis/WP_GLYCOLYSIS_AND_GLUCONEOGENESIS.v2024.1.Hs.tsv]

STANDARD_NAME	WP_GLYCOLYSIS_AND_GLUCONEOGENESIS
SYSTEMATIC_NAME	M39474
COLLECTION	C2:CP:WIKIPATHWAYS
MSIGDB_URL	https://www.gsea-msigdb.org/gsea/msigdb/human/geneset/WP_GLYCOLYSIS_AND_GLUCONEOGENESIS
NAMESPACE	Human_NCBI_Gene_ID
DESCRIPTION_BRIEF	Glycolysis and gluconeogenesis
DESCRIPTION_FULL
PMID
GEOID
AUTHORS
CONTRIBUTOR	WikiPathways
CONTRIBUTOR_ORG	WikiPathways
EXACT_SOURCE	WP534
FILTERED_BY_SIMILARITY
EXTERNAL_NAMES_FOR_SIMILAR_TERMS
EXTERNAL_DETAILS_URL	https://www.wikipathways.org/instance/WP534
SOURCE_MEMBERS	1737,1738,2023,2026,2027,2203,226,229,230,2538,25874,2597,2645,2805,2806,2821,3098,3099,3101,3939,3945,3948,4190,4191,5091,5105,5160,51660,5211,5213,5214,5223,5224,5230,5232,5313,5315,6513,6514,6515,6517,6518,7167,8789,92483
GENE_SYMBOLS	DLAT,DLD,ENO1,ENO2,ENO3,FBP1,ALDOA,ALDOB,ALDOC,G6PC1,MPC2,GAPDH,GCK,GOT1,GOT2,GPI,HK1,HK2,HK3,LDHA,LDHB,LDHC,MDH1,MDH2,PC,PCK1,PDHA1,MPC1,PFKL,PFKM,PFKP,PGAM1,PGAM2,PGK1,PGK2,PKLR,PKM,SLC2A1,SLC2A2,SLC2A3,SLC2A4,SLC2A5,TPI1,FBP2,LDHAL6B
FOUNDER_NAMES
